# Supplementary material for: A dual regulatory circuit consisting of S-adenosylmethionine decarboxylase protein and its reaction product controls expression of the paralogous activator prozyme in Trypanosoma brucei
Source: PLoS Pathog. 2018 Oct 26;14(10):e1007404. doi: 10.1371/journal.ppat.1007404 (PMC6221367; doi:10.1371/journal.ppat.1007404)
Supplement: S1 Table — (XLSX) [file ppat.1007404.s008.xlsx]

## Sheet: Sheet1
S1 Table. SRM replicate results for light and heavy prozyme peptides.
Time (h)	light										heavy
	-Genz			+Genz			+Genz +CHX				-Genz			+Genz			+Genz +CHX
	1	2	3	1	2	3	1	2	3		1	2	3	1	2	3	1	2	3
0h	2.29	7.85872	3.3106	4.66	5.7773	1.91273	nd	4.03493	2.27758		<LOD	<LOD	<LOD	<LOD	0.935827	<LOD	nd	<LOD	<LOD
3h	3.92	6.37501	3.52919	5.85	9.80714	3.68173	nd	10.095	4.75144		6.07	9.53992	5.04993	8.26	13.261	6.16174	nd	<LOD	<LOD
6h	1.9	2.90084	1.83787	4.06	9.08	3.88661	nd	8.88441	4.95654		7.25	6.6778	3.90925	12.47	19.6122	9.74835	nd	1.34145	<LOD
12h	1.37	1.63185	<LOD	6.03	10.2831	6.55457	1.3	17.6326	4.13744		6.39	2.45261	1.82618	19.71	32.5352	20.7198	<LOD	3.19221	<LOD
Values are in fmol. <LOD represents values below the limit of detection. nd values did not have a replicate analyzed.
