# Supplementary material for: A dual regulatory circuit consisting of S-adenosylmethionine decarboxylase protein and its reaction product controls expression of the paralogous activator prozyme in Trypanosoma brucei
Source: PLoS Pathog. 2018 Oct 26;14(10):e1007404. doi: 10.1371/journal.ppat.1007404 (PMC6221367; doi:10.1371/journal.ppat.1007404)
Supplement: S2 Table — (XLSX) [file ppat.1007404.s009.xlsx]

## Sheet: Metabolomics
S2 Table	Peak areas normalized to Total Ion Count
Metabolite	-Genz 1	-Genz 2	-Genz 3	+Genz 1	+Genz 2	+Genz 3	Average +Genz/-Genz	SEM
NAD	0.0530577	0.0491118	0.033654	0.0453202	0.0417151	0.0319675	0.884481	0.0462887
Glycerophosphocholine	0.0591284	0.055081	0.0735183	0.0432659	0.0466605	0.0547033	0.77431	0.0517335
Xanthine	0.00511225	0.00530794	0.00545479	0.011704	0.00562867	0.0110291	1.79058	0.527719
L-Tyrosine	0.0415458	0.0109132	0.034234	0.0314324	0.0141103	0.0254931	0.931401	0.255706
D-2-Hydroxyglutaric acid	0.0322415	0.0419766	0.0402701	0.0355969	0.0385567	0.0442898	1.04081	0.0864814
L-Phenylalanine	0.0397516	0.0138654	0.0457975	0.0313487	0.0169422	0.0348862	0.924089	0.210873
cADP-ribose	0.0162876	0.0172116	0.010625	0.0161969	0.0154247	0.00853876	0.898087	0.0778963
Folic acid	0.00292031	0.00240569	0.0101196	0.0046788	0.00224694	0.0100084	1.17506	0.302836
L-Acetylcarnitine	0.0921682	0.118167	0.121712	0.086206	0.110914	0.137261	1.00056	0.0899481
Adenosine monophosphate	0.064256	0.0844668	0.0426679	0.0617139	0.0811935	0.0541444	1.06355	0.145253
L-Proline	0.0567092	0.0912794	0.0931934	0.0653143	0.0926184	0.0681883	0.966032	0.174901
Inosinic acid	0.0658867	0.081985	0.0342596	0.0490732	0.0892918	0.0457059	1.05601	0.241714
Pantothenic acid	0.00295993	0.00355504	0.00251392	0.00284214	0.0019344	0.00226662	0.801987	0.183894
Deoxyadenosine monophosphate	0.0365291	0.0401879	0.0173775	0.0326276	0.03662	0.0227691	1.03822	0.192498
L-Isoleucine	0.0834663	0.0685195	0.14453	0.116844	0.0744738	0.14028	1.15246	0.181293
Choline	0.040888	0.0243406	0.0169227	0.0277155	0.0246822	0.0199074	0.956082	0.20761
S-Adenosylhomocysteine	0.0018571	0.000993789	0.00096987	0.00122173	0.00094456	0.00180978	1.15811	0.514608
L-Methionine	0.0132802	0.00524306	0.0136391	0.015737	0.00718163	0.0101507	1.09966	0.262397
D-Glutamic acid	0.00984078	0.0100404	0.00699801	0.00565475	0.0115619	0.00572257	0.847965	0.236488
N-Acetyl-D-glucosamine	0.00155868	0.00104007	0.000538814	0.00102792	0.00105	0.000677076	0.975211	0.24498
Uridine 5'-monophosphate	0.00561253	0.00547464	0.00239289	0.0070887	0.00768364	0.00314967	1.32759	0.0579092
Guanosine	0.00531644	0.00603267	0.00244527	0.00360042	0.00521121	0.00372692	1.02173	0.363331
Gamma-Aminobutyric acid	0.017724	0.0102646	0.00647419	0.0125957	0.010818	0.00746753	0.972671	0.189671
Phosphorylcholine	0.0149356	0.0198039	0.00934451	0.0157432	0.0227236	0.00776036	1.01066	0.13299
Thiamine	0.00039301	0.000575569	0.000977944	0.000436818	0.000410734	0.00115652	1.00256	0.206371
N6,N6,N6-Trimethyl-L-lysine	0.0020865	0.00286107	0.00142765	0.0060237	0.00419028	0.00142421	1.78305	0.803541
Gluconic acid	0.00217812	0.000869152	0.000496457	0.00126906	0.000940808	0.000462672	0.865676	0.209356
Riboflavin	0.000534931	0.000431343	0.00109142	0.000675031	0.000400418	0.000938472	1.01669	0.175628
5'-Methylthioadenosine	0.0361379	0.0346619	0.047284	0.0357497	0.0369424	0.0655659	1.14723	0.172147
4-Hydroxyphenylpyruvic acid	0.00465792	0.00142805	0.00380766	0.00384358	0.00159999	0.00295352	0.907084	0.152186
L-Homoserine	0.00419945	0.00724886	0.00438566	0.00578071	0.00945875	0.00325994	1.14157	0.283126
Glyceric acid	0.000605607	0.000605737	0.000199492	0.000569178	0.00055376	0.000130363	0.835839	0.129374
Citric acid	0.00257406	0.00323631	0.000741232	0.00193693	0.00386799	0.000451708	0.852355	0.249355
Glycerol 3-phosphate	0.00153107	0.0015092	0.00377371	0.0018803	0.00138781	0.00332235	1.00935	0.155503
Uracil	0.00683642	0.00877238	0.00221746	0.00684172	0.00856025	0.00468934	1.36378	0.531107
L-Asparagine	0.0103476	0.00611072	0.0181999	0.0183426	0.00691248	0.018485	1.30651	0.332974
L-Arginine	0.00874589	0.0106283	0.00390475	0.00979627	0.0143371	0.0054742	1.29033	0.122299
Hydroxyisocaproic acid	0.00464477	0.0042863	0.00649967	0.0339221	0.00398335	0.00927941	3.22009	2.89441
S-Adenosylmethionine	0.00248543	0.00178165	0.00222163	0.00210572	0.00264403	0.00211024	1.09371	0.279165
N-Alpha-acetyllysine	0.00146139	0.00160701	0.000782302	0.00248477	0.00254789	0.00150622	1.73704	0.141167
L-Cystathionine	0.000659184	0.000288721	7.88923e-05	0.000481942	0.000402551	5.17802e-05	0.927238	0.331639
Dimethylglycine	0.00880114	0.00458242	0.00296115	0.00510185	0.00420041	0.00367629	0.912608	0.270205
Uridine	0.000415889	0.000299329	0.000359857	0.000462537	0.000327465	0.000482759	1.18256	0.112649
Shikimic acid	0.0216958	0.0327924	0.0180539	0.0259249	0.0332002	0.00900514	0.902052	0.294719
Oxidized glutathione	0.000355603	0.000258267	0.000284171	0.000253812	0.000255022	0.000240303	0.848939	0.111754
L-Alanine	0.0162547	0.0273271	0.00853398	0.0182023	0.0231552	0.00831783	0.980609	0.11132
Adenine	0.0105095	0.00677149	0.00428382	0.00693593	0.00593154	0.00755718	1.10002	0.477802
L-Valine	0.00565673	0.00163302	0.00411719	0.00654761	0.00148397	0.00331235	0.956912	0.148074
Acetylcholine	0.0111224	0.00443087	0.0019882	0.00747208	0.00476512	0.00247307	0.99704	0.240036
Guanine	0.00213675	0.00319108	0.000598114	0.00210759	0.00280674	0.000813083	1.07511	0.205707
L-Malic acid	0.00032547	0.000237831	0.000137269	0.000240653	0.000238011	0.000120009	0.871471	0.106716
Hypoxanthine	0.000434744	0.000304432	0.000682497	0.00059815	0.000318951	0.000860165	1.22796	0.135916
Succinic acid	0.00224963	0.00270716	0.00306656	0.0023537	0.00271584	0.00356889	1.07109	0.0678763
Spermidine	0.00261476	0.0030935	0.00681189	0.00204115	0.00216282	0.00570928	0.772638	0.0570201
Carbamoyl phosphate	0.000158827	0.000199206	0.000323296	0.000175751	0.000250221	8.46711e-05	0.874849	0.437699
Isovalerylcarnitine	0.000193039	0.00012682	0.000191596	0.000173451	0.000197403	0.000248616	1.2509	0.270662
Cytidine monophosphate	0.000640546	0.00109969	0.000472771	0.000413943	0.00101118	0.000390457	0.797211	0.113393
D-Glucose	4.44722e-05	4.24508e-05	0.00039195	3.38989e-05	3.8334e-05	0.000231433	0.751912	0.12781
L-3-Phenyllactic acid	0.00155175	0.00228513	0.00136093	0.00205722	0.00219164	0.00116275	1.0464	0.202096
Pyridoxamine	0.000166642	4.19093e-05	0.000556799	0.000337219	5.08526e-05	0.000441031	1.34303	0.51106
Carnitine	0.0018344	0.00206004	0.00340675	0.00160733	0.00200531	0.00229093	0.840705	0.125409
Niacinamide	0.00205179	0.00197097	0.00235391	0.00198314	0.00147172	0.00295838	0.99001	0.208904
Adenosine	0.00758633	0.00883372	0.00923771	0.00581778	0.00846902	0.0201911	1.30377	0.628534
Creatine	0.000889517	0.00086158	0.000865982	0.000818661	0.000839383	0.000729959	0.912502	0.0538934
L-Glutamine	0.00149407	0.000252795	0.00580604	0.00188175	0.000379119	0.00399257	1.14895	0.340607
L-Lysine	0.00200008	0.000416332	0.00678857	0.00297072	0.00050159	0.0053533	1.15955	0.28623
Glucose 6-phosphate	0.000284621	0.000283014	0.000785794	0.000284131	0.000379363	0.000341123	0.924279	0.373689
Inosine	0.000567515	0.000691724	0.001145	0.000575634	0.00066664	0.00120035	1.00879	0.0347581
D-Ribose 5-phosphate	0.0033551	0.00269051	0.00204431	0.00196437	0.00253926	0.0015486	0.762264	0.146312
Putrescine	0.00590793	0.00808306	0.00571258	0.00696747	0.00834225	0.00485164	1.02023	0.135003
Pipecolic acid	0.00100881	0.00145959	0.00100545	0.00120701	0.00138142	0.0011224	1.08641	0.104239
Cytidine	0.000186782	0.00024327	9.84639e-05	0.000223258	0.000192208	0.000127315	1.0928	0.217725
Citrulline	0.000283734	0.000556789	0.000148175	0.000467999	0.000542838	0.000156538	1.22694	0.300594
Alpha-ketoisovaleric acid	0.00100235	0.00161101	0.000510615	0.00109037	0.00156939	0.000793198	1.20514	0.250605
Guanidoacetic acid	0.00575226	0.00159916	0.00479281	0.00712131	0.00172138	0.00387397	1.04091	0.177219
Galactose 1-phosphate	0.000408072	0.000319209	0.000528867	0.00033342	0.000375376	0.000357574	0.889711	0.210426
Glyoxylic acid	0.000159739	0.000171975	0.000142617	0.000139621	0.000162941	0.000155637	0.970939	0.0902265
Deoxycytidine	4.91295e-05	4.62588e-05	2.18135e-05	4.81735e-05	4.4198e-05	1.76621e-05	0.915226	0.0753266
Indole	0.00358578	0.00087938	0.00281972	0.00424677	0.00106642	0.00233953	1.07558	0.174244
N-Acetylputrescine	0.000155861	0.000208976	5.8047e-05	0.000318493	0.000497595	0.000285099	3.11202	1.27988
Nicotinic acid	0.00067091	0.000253947	0.00113816	0.000764114	0.00034956	0.00163493	1.3173	0.128488
L-Homocysteic acid	0.000363387	0.000118645	0.000345511	0.00032272	0.000129384	0.000267669	0.917768	0.130625
Glutathione	0.00127474	0.000454436	0.000258826	0.00032853	0.000510645	0.000285689	0.8284	0.403611
Pyruvic acid	0.00014345	0.000716278	0.00236214	0.000697685	0.000691295	0.00189778	2.21071	1.87703
L-Histidine	0.000528482	0.000280838	0.000261389	0.000419303	0.000289913	0.000290278	0.978748	0.134887
N-Acetyl-L-alanine	0.000256017	0.000259343	0.000154919	0.000225253	0.000247588	9.0389e-05	0.80599	0.160292
Glycine	0.000377978	0.000254702	0.000120908	0.000308668	0.000243875	7.79773e-05	0.806349	0.127809
Pyroglutamic acid	9.15771e-07	1.17683e-06	0.000123165	9.64504e-07	1.15134e-06	0.000126093	1.01844	0.0308004
Allantoin	4.02327e-05	3.29247e-05	2.8223e-05	3.38984e-05	3.35481e-05	3.01525e-05	0.976621	0.0969201
4-Hydroxyproline	0.000946477	0.000642169	0.000632442	0.000574971	0.000711646	0.000442264	0.804991	0.217646
Ornithine	0.000149069	0.000404829	0.000320422	0.000259871	0.000280092	0.000424871	1.25371	0.432269
1-Methylhistidine	5.46367e-05	5.22501e-05	3.1432e-05	3.47945e-05	4.23342e-05	3.10711e-05	0.811858	0.143579
Betaine	0.00971844	0.00856257	0.011565	0.00796154	0.0100283	0.00986287	0.947737	0.158588
Phosphoenolpyruvic acid	7.83554e-05	9.71545e-05	0.000114172	7.58331e-05	0.000119256	2.68085e-05	0.810036	0.420336
Taurine	0.000136793	8.43576e-05	7.95381e-05	9.54542e-05	6.81582e-05	5.05643e-05	0.713832	0.0712257
Fructose 1,6-bisphosphate	0.000518838	0.0002041	0.000329395	0.000231265	0.000235341	0.00022112	0.756698	0.295014
L-Aspartic acid	0.00017912	9.90485e-05	5.67647e-05	0.000113077	0.000117142	3.65512e-05	0.81929	0.257001
1-Methyladenosine	1.99034e-05	1.7959e-05	1.38702e-06	2.23041e-05	2.34281e-05	1.31719e-06	1.12493	0.144909
Quinolinic acid	0.00347289	0.00353814	0.00522972	0.00478058	0.00310938	0.00509277	1.07639	0.215754
Propionylcarnitine	6.56426e-05	6.8027e-05	0.000356651	4.67122e-05	5.96334e-05	0.000262307	0.774567	0.0728122
3-Hydroxybutyric acid	0.000339246	0.000233196	1.38702e-06	0.000258036	0.000199672	1.31719e-06	0.855504	0.0771771
Glucosamine	0.000434827	0.000710965	0.000703071	0.000624439	0.000635823	0.000577923	1.05079	0.274024
4-Hydroxybenzoic acid	0.0001082	0.000154022	0.000219053	0.000104813	0.00016586	0.000158079	0.922401	0.148663
L-Lactic acid	0.00018761	0.000355385	0.000460354	0.000376157	0.000316243	0.000368811	1.232	0.547788
DL-O-Phosphoserine	7.62318e-06	2.44917e-05	1.38702e-06	9.81274e-06	1.22455e-05	1.31719e-06	0.912289	0.322473
Cobalamin	7.19983e-05	0.000120001	8.49963e-05	0.000106828	0.000133386	6.09169e-05	1.104	0.313194
Glucosamine 6-phosphate	0.000473299	0.000661335	0.000743138	0.000525994	0.000623524	0.000291187	0.815332	0.307258
Spermine	0.000140588	0.000160017	0.000202035	0.000294844	0.000163475	0.000338068	1.59738	0.442385
2-Pyrocatechuic acid	0.00154121	0.00194451	0.00226581	0.00158545	0.00198547	0.00201628	0.97988	0.0637222
L-Serine	0.000448906	0.000551861	0.000311091	0.000376458	0.000472305	0.000220517	0.801101	0.0656098
Uridine 5'-diphosphate	0.000243957	0.000106407	0.000120596	0.00012324	0.000170382	6.15292e-05	0.872205	0.515507
