# Supplementary material for: A dual regulatory circuit consisting of S-adenosylmethionine decarboxylase protein and its reaction product controls expression of the paralogous activator prozyme in Trypanosoma brucei
Source: PLoS Pathog. 2018 Oct 26;14(10):e1007404. doi: 10.1371/journal.ppat.1007404 (PMC6221367; doi:10.1371/journal.ppat.1007404)
Supplement: S3 Table — (XLSX) [file ppat.1007404.s010.xlsx]

## Sheet: Sheet1
S3 Table
Methionine Standard Injection (pmole)	Methionine (150/104) Analyte Peak Area (counts)	Methionine (150/133) Analyte Peak Area (counts)
0	588	526
1	31600	20800
2	57100	46400
10	296000	191000
20	628000	421000
FBS replicate - injection volume (µL)	Methionine (150/104) Analyte Peak Area (counts)	Methionine (150/133) Analyte Peak Area (counts)	Total Methionine (150/104) (pmole) per 100µL FBS	Total Methionine (150/133) (pmole) per 100µL FBS	Methionine (150/104) Concentration (µM)	Methionine (150/133) Concentration (µM)
FBS 1 - 1	68500	50300	3.23179	3.45961	32.3179	34.5961
FBS 1 - 2	134000	93700	3.08258	3.19439	30.8258	31.9439
FBS 2 - 1	63500	45600	3.00787	3.14239	30.0787	31.4239
FBS 2 -2	115000	86900	2.65713	2.96492	26.5713	29.6492
FBS 3 - 1	58100	44000	2.76604	3.0344	27.6604	30.344
FBS 3 - 2	129000	97400	2.97062	3.31926	29.7062	33.1926
Average methionine concentration (µM) per fragment ion					28.9685	31.3107
The following pairs of precursor/product ions were monitored: Methionine (150/104, 150/133). Samples are replicates of a single lot and analyzed in injections of 1 or 2 µL.
