# Supplementary material for: A dual regulatory circuit consisting of S-adenosylmethionine decarboxylase protein and its reaction product controls expression of the paralogous activator prozyme in Trypanosoma brucei
Source: PLoS Pathog. 2018 Oct 26;14(10):e1007404. doi: 10.1371/journal.ppat.1007404 (PMC6221367; doi:10.1371/journal.ppat.1007404)
Supplement: S4 Table — (XLSX) [file ppat.1007404.s011.xlsx]

## Sheet: Sheet1
S4 Table
Cloning and qPCR Primersa,b,c:
p#	Primer	Sequence (5’-3’)
AdoMetDC cKO cloning primers
1	Res-Marker+HSVTK – Forward	TAGCAGTAGGTAATGAAGATGCTC
2	Res-Marker+HSVTK – Reverse	CGTAGAGGATCTGGCTAGCTT
3	TbAdoMetDC 5’ UTR 1 – Forward	CTCTCAGTTTTGTGATGTTGCTG
4	TbAdoMetDC 5’ UTR 1 – Reverse	atcttcattacctactgctaCGTACAAACTCCACAGAAAAAGG
5	TbAdoMetDC 3’ UTR 1 – Forward	agctagccagatcctctacgATGTCTTTTTCATTCGCCATCTA
6	TbAdoMetDC 3’ UTR 1 – Reverse	GTCACCTGTGGAAAAAGTCAAAG
7	KO Fusion 1 – Forward	TCTCCAAGCGAACAAGTTGC
8	KO Fusion 1 – Reverse	ACAGCTGGAAGCAGTCTTCC
9	HsAdoMetDC – Forward	taaaattcacaagcttATGGAAGCTGCACATTTTTTC
10	HsAdoMetDC – Reverse	taaatgggcaggatccTCAACTCTGCTGTTGTTGCTG
11	TbAdoMetDC 5’ UTR 2 – Forward	TACATTGTTTGTTGAGCTTGCAC
12	TbAdoMetDC 5’ UTR 2 – Reverse	atcttcattacctactgctaGGAAAATGGGACCTAAGTGTCTT
13	TbAdoMetDC 3’ UTR 2 – Forward	agctagccagatcctctacgACTGGTACTCGGATAAGATGTTGC
14	TbAdoMetDC 3’ UTR 2 – Reverse	CCGCACGTTTTACATAGTTTACC
15	KO Fusion 2 – Forward	TGACTGAAGTACTAGTCGTGTCCTC
16	KO Fusion 2 – Reverse	TAGTTTACCTTCAGAACCCAGTGAC
17	TbAdoMetDCscrm – Forward	taaaattcacaagcttATGAGCAGCTGCAAAGATAGC
18	TbAdoMetDCscrm – Reverse	taaatgggcaggatccCGCAAGCTTTATTCTTTCGC
19	TbAdoMetDCscrm-p90 – Forward	tgacaagcttATGAGCAGCTGCAAAGATAGCC
20	TbAdoMetDCscrm-p90 – Reverse	tgacggatccTTATTCTTTCGCGCCGCTC
21	TbAdoMetDCscrm.C100A – Forward	TCTGATTACCGCCGGCACCATT
22	TbAdoMetDCscrm.C100A – Reverse	AATGGTGCCGGCGGTAATCAGA
TbAdoMetSyn-RNAi and rescue cloning primers
23	TbAdoMetSyn-RNAi – Forward	aaacGACGGTGTGTCAAATGAA
24	TbAdoMetSyn-RNAi – Reverse	ggGCAGTCGGAAGTTTTTCTGC
25	TbAdoMetSyncomp ORF – Forward	taaaattcacaagcttATGTCCGTGCGCCAGATAT
26	TbAdoMetSyncomp ORF – Reverse	taaatgggcaggatccCTACTGCACGTCACTAAGACCCTC
TbAdoMetSyn expression cloning primers
27	TbAdoMetSyn-BamHI – Forward	ttcagggcgcggatccgATGTCCGTGCGCCAGATA
28	TbAdoMetSyn-XhoI – Reverse	ggtggtggtgctcgagCTACTGCACGTCACTAAGA
Sequencing primers
29	pTrypRNAiGateway – sequencing – Forward	CCCTGAGTACTGAGTTTAACATGTTCTCG
30	pTrypRNAiGateway – sequencing – Reverse	GGTGCACACGCCTATGAGAAACG
31	pLew90 – Forward	GCTTAGCTATCAGCCACATTAATC
32	pLew90 – Reverse	CCTGCTGTGCCATCAGATTAC
33	pLew100v5 – Forward	CTGCACGCGCCTTCGAGT
34	pLew100v5 – Reverse	ACCTCCCTGCTGTGCCAT
35	pET28b – Forward	ATGCGTCCGGCGTAGA
36	pET28b – Reverse (T7 terminator)	GCTAGTTATTGCTCAGCGG
qPCR primers
37	prozyme ORF – Forward	ACGCGGATTAACCAGCAAAC
38	prozyme ORF – Reverse	ACAGGCTGTGCGAAATTGAG
39	TbAdoMetSyn endogenous ORF qPCR – Forward	TGCTGACACCTAAGCGAGTG
40	TbAdoMetSyn endogenous ORF qPCR – Reverse	CGCGGATGGTTTCATTTGAC
41	TbAdoMetSyn rescue ORF qPCR – Forward	TGCTGACACCTAAGCGAGTG
42	TbAdoMetSyn rescue ORF qPCR – Reverse	CGGATAGTTTCGTTGCTCACAC
43	TERT – Forward	GAGCGTGTGACTTCCGAAGG
44	TERT – Reverse	AGGAACTGTCACGGAGTTTGC
45	TbAdoMetDC – Forward	AAGACACTTAGGTCCCATTTTCC
46	TbAdoMetDC – Reverse	GCAACATCTTATCCGAGTACCAG
47	α-Tubulin – Forward	CCTGCTGGGAATTGTTCTG
48	α-Tubulin – Reverse	CAGTCTCAGAGAAGAAGGTGTTG
aLower and upper case letters designate 5'-overhangs and regions complementary to the template, respectively. bRestriction enzyme recognition sites are underlined. cRed text marks mutagenesis sites
